# Supplementary material for: Potential Arabidopsis thaliana glucosinolate genes identified from the co-expression modules using graph clustering approach
Source: PeerJ. 2021 Aug 4;9:e11876. doi: 10.7717/peerj.11876 (PMC8349163; doi:10.7717/peerj.11876)
Supplement: Supplemental Information 1 [file peerj-09-11876-s001.csv]

Table S1:
127 potential GSL genes with a density value of 0.8 (p-value<0.05).
Cluster number	Gene	Gene name
cluster101, cluster113, cluster68	AT4G03070	AOP1
cluster23, cluster51	AT5G13460	IQ-domain
cluster140, cluster33	AT1G69820	GGT4
cluster137, cluster140	AT3G24170	At3g24170
cluster10, cluster134, cluster140	AT3G54660	EMB2360
cluster140, cluster34	AT4G29210	GGT3
cluster150, cluster156	AT4G23270	CRK19
cluster102, cluster64	AT5G11670	NADP-ME2
cluster152	AT1G03740	F21B7.34
cluster105, cluster128	AT3G14220	At3g14220
cluster1, cluster10, cluster100, cluster101, cluster102, cluster103, cluster104, cluster105, cluster106, cluster107, cluster108, cluster109, cluster11, cluster110, cluster111, cluster112, cluster113, cluster114, cluster115, cluster116, cluster117, cluster118, cluster119, cluster12, cluster120, cluster122, cluster123, cluster124, cluster125, cluster126, cluster127, cluster128, cluster129, cluster1…	AT3G01120	MTO1
cluster123, cluster133	AT3G10050	OMR1
cluster108, cluster133	AT3G23940	DHAD
cluster133, cluster62	AT3G48560	ALS
cluster120, cluster133, cluster143	AT3G58610	At3g58610
cluster133, cluster24	AT5G10920	At5g10920
cluster121, cluster138, cluster55, cluster59, cluster67	AT1G54030	MVP1
cluster45	AT2G46640	T3A4.2
cluster39	AT3G26960	At3g26960
cluster46	AT4G21760	BGLU47
cluster108, cluster120, cluster134	AT2G43750	OASB
cluster134, cluster61	AT3G03630	CS26
cluster122, cluster134, cluster73	AT3G03900	APK3
cluster129, cluster73, cluster95	AT3G47420	At3g47420
cluster101, cluster119	AT3G49580	LSU1
cluster1, cluster10, cluster11, cluster119, cluster12, cluster13, cluster14, cluster143, cluster15, cluster16, cluster17, cluster18, cluster19, cluster2, cluster22, cluster24, cluster26, cluster27, cluster28, cluster29, cluster3, cluster30, cluster31, cluster32, cluster33, cluster34, cluster35, cluster36, cluster37, cluster38, cluster39, cluster4, cluster40, cluster41, cluster42, cluster43, clust…	AT3G59760	OASC
cluster1, cluster10, cluster100, cluster101, cluster102, cluster103, cluster104, cluster105, cluster106, cluster107, cluster108, cluster109, cluster11, cluster110, cluster111, cluster112, cluster113, cluster114, cluster115, cluster116, cluster117, cluster118, cluster119, cluster12, cluster120, cluster122, cluster123, cluster124, cluster125, cluster126, cluster127, cluster128, cluster129, cluster1…	AT5G04590	SIR
cluster106, cluster141	AT5G28030	DES1
cluster102, cluster106, cluster132, cluster134, cluster67, cluster82, cluster93	AT5G43780	APS4
cluster119, cluster124, cluster134, cluster141	AT5G56760	SAT5
cluster1, cluster10, cluster100, cluster101, cluster102, cluster103, cluster104, cluster105, cluster106, cluster107, cluster108, cluster109, cluster11, cluster110, cluster111, cluster112, cluster113, cluster114, cluster115, cluster116, cluster117, cluster118, cluster119, cluster12, cluster120, cluster122, cluster123, cluster124, cluster126, cluster129, cluster13, cluster132, cluster14, cluster15,…	AT5G63980	SAL1
cluster122, cluster30	AT5G67520	APK4
cluster88	AT1G05410	DUF1423
cluster134, cluster149, cluster60	AT2G15620	NIR1
cluster141, cluster21, cluster60, cluster68	AT3G24640	At3g24640
cluster123, cluster124, cluster140, cluster149	AT3G61440	CYSC1
cluster120, cluster122, cluster137	AT5G40850	UPM1
cluster116	AT3G43440	JAZ11
cluster115, cluster165	AT5G20900	JAZ12
cluster47	AT3G03780	MS2
cluster40	AT3G19500	BHLH113
cluster12, cluster129, cluster134	AT1G34355	PS1
cluster136, cluster71	AT2G30750	CYP71A12
cluster136, cluster26	AT2G30770	CYP71A13
cluster41	AT5G26600	CpNIFS3
cluster48	AT5G55120	VTC5
cluster1, cluster10, cluster100, cluster101, cluster102, cluster103, cluster104, cluster105, cluster106, cluster107, cluster108, cluster109, cluster11, cluster110, cluster111, cluster112, cluster113, cluster114, cluster115, cluster116, cluster118, cluster119, cluster12, cluster120, cluster122, cluster123, cluster124, cluster125, cluster13, cluster14, cluster15, cluster16, cluster17, cluster18, cl…	AT3G22740	HMT3
cluster42, cluster87	AT4G14040	SBP2
cluster133, cluster38	AT1G18500	IPMS1
cluster133, cluster77, cluster78	AT3G02020	AK3
cluster78, cluster87	AT3G54600	DJ1F
cluster110	AT3G49570	LSU3
cluster111	AT4G35640	SERAT3;2
cluster107	AT5G18290	SIP1-2
cluster49	AT3G59750	LECRK58
cluster97	AT3G57600	AT3G57600
cluster98	AT1G21110	IGMT3
cluster89	AT3G16450	JAL33
cluster65	AT1G45196	TLL1
cluster43, cluster77	AT3G58980	F17J16.30
cluster90	AT4G39580	AT4G39580
cluster1, cluster10, cluster100, cluster101, cluster102, cluster103, cluster104, cluster105, cluster106, cluster107, cluster108, cluster109, cluster11, cluster110, cluster111, cluster112, cluster113, cluster114, cluster115, cluster116, cluster117, cluster118, cluster119, cluster12, cluster120, cluster122, cluster123, cluster124, cluster126, cluster13, cluster130, cluster133, cluster135, cluster14…	AT3G54640	TSA1
cluster1, cluster10, cluster102, cluster11, cluster118, cluster12, cluster13, cluster14, cluster15, cluster16, cluster17, cluster19, cluster2, cluster22, cluster23, cluster24, cluster26, cluster27, cluster28, cluster3, cluster30, cluster31, cluster32, cluster33, cluster34, cluster35, cluster36, cluster37, cluster38, cluster39, cluster4, cluster40, cluster41, cluster42, cluster43, cluster44, clust…	AT5G01500	TAAC
cluster117, cluster130, cluster59, cluster85, cluster94	AT2G38860	DJ1E
cluster1, cluster10, cluster100, cluster101, cluster102, cluster103, cluster104, cluster105, cluster106, cluster107, cluster108, cluster109, cluster11, cluster110, cluster111, cluster112, cluster113, cluster114, cluster115, cluster116, cluster117, cluster118, cluster119, cluster12, cluster120, cluster121, cluster122, cluster123, cluster124, cluster125, cluster126, cluster127, cluster128, cluster1…	AT5G44720	T19K24.17
cluster1, cluster10, cluster100, cluster11, cluster12, cluster13, cluster130, cluster14, cluster15, cluster16, cluster17, cluster18, cluster19, cluster2, cluster20, cluster21, cluster22, cluster23, cluster24, cluster25, cluster26, cluster27, cluster28, cluster29, cluster3, cluster30, cluster31, cluster32, cluster33, cluster34, cluster35, cluster36, cluster37, cluster38, cluster39, cluster4, clust…	AT2G04400	IGPS
cluster1, cluster10, cluster100, cluster101, cluster102, cluster103, cluster104, cluster105, cluster106, cluster107, cluster108, cluster109, cluster11, cluster110, cluster111, cluster112, cluster113, cluster114, cluster115, cluster116, cluster118, cluster119, cluster12, cluster120, cluster122, cluster123, cluster124, cluster13, cluster14, cluster15, cluster16, cluster17, cluster18, cluster19, clu…	AT1G31230	AKHSDH1
cluster1, cluster10, cluster100, cluster101, cluster102, cluster103, cluster104, cluster105, cluster106, cluster107, cluster108, cluster109, cluster11, cluster110, cluster111, cluster112, cluster113, cluster114, cluster115, cluster116, cluster117, cluster118, cluster119, cluster12, cluster120, cluster121, cluster122, cluster123, cluster124, cluster125, cluster126, cluster127, cluster128, cluster1…	AT5G07460	MRSA2
cluster1, cluster10, cluster11, cluster12, cluster13, cluster14, cluster15, cluster16, cluster17, cluster18, cluster19, cluster2, cluster20, cluster22, cluster23, cluster24, cluster25, cluster26, cluster27, cluster28, cluster29, cluster3, cluster30, cluster31, cluster32, cluster33, cluster34, cluster35, cluster36, cluster37, cluster38, cluster39, cluster4, cluster40, cluster41, cluster42, cluster…	AT3G13110	SAT3
cluster1, cluster117, cluster2, cluster3, cluster80, cluster82	AT5G17990	PAT1
cluster1, cluster10, cluster100, cluster101, cluster102, cluster103, cluster104, cluster105, cluster106, cluster107, cluster108, cluster109, cluster11, cluster110, cluster111, cluster112, cluster113, cluster114, cluster115, cluster116, cluster117, cluster118, cluster119, cluster12, cluster120, cluster122, cluster123, cluster124, cluster125, cluster126, cluster127, cluster128, cluster13, cluster14…	AT1G21440	At1g21440
cluster75, cluster82	AT1G03980	PCS2
cluster6, cluster96	AT1G06830	GRXS11
cluster11, cluster6	AT1G49230	ATL78
cluster17, cluster9	AT4G22790	DTX56
cluster1, cluster10, cluster100, cluster101, cluster102, cluster103, cluster104, cluster105, cluster106, cluster107, cluster108, cluster109, cluster11, cluster110, cluster111, cluster112, cluster113, cluster114, cluster115, cluster116, cluster117, cluster118, cluster119, cluster12, cluster120, cluster122, cluster123, cluster124, cluster125, cluster126, cluster127, cluster128, cluster13, cluster14…	AT1G62800	ASP4
cluster1, cluster10, cluster11, cluster14, cluster15, cluster16, cluster2, cluster20, cluster28, cluster38, cluster39, cluster4, cluster40, cluster41, cluster43, cluster44, cluster45, cluster46, cluster47, cluster48, cluster49, cluster5, cluster50, cluster59, cluster6, cluster67, cluster7, cluster9	AT1G11580	PME18
cluster25, cluster6	AT5G04950	NAS1
cluster132, cluster69	AT5G24660	LSU2
cluster1, cluster104, cluster13, cluster15, cluster18, cluster2, cluster20, cluster21, cluster30, cluster37, cluster5, cluster54, cluster6, cluster61, cluster69, cluster70, cluster87, cluster88, cluster9, cluster95, cluster96	AT5G10180	SULTR2;1
cluster1, cluster10, cluster100, cluster101, cluster102, cluster103, cluster104, cluster105, cluster106, cluster107, cluster108, cluster109, cluster11, cluster110, cluster111, cluster112, cluster114, cluster115, cluster116, cluster117, cluster118, cluster119, cluster12, cluster13, cluster132, cluster14, cluster15, cluster16, cluster17, cluster18, cluster19, cluster2, cluster20, cluster21, cluster…	AT3G23570	MDB19.5
cluster117, cluster69	AT2G16660	At2g16660
cluster13, cluster6	AT4G30110	HMA2
cluster19, cluster5, cluster86	AT1G72810	TS2
cluster18, cluster6	AT2G42610	LSH10
cluster6, cluster86	AT2G46630	At2g46630
cluster107, cluster130, cluster132, cluster70, cluster80	AT5G26220	GGCT2;1
cluster1, cluster10, cluster100, cluster101, cluster102, cluster103, cluster104, cluster105, cluster106, cluster107, cluster108, cluster109, cluster11, cluster110, cluster111, cluster112, cluster113, cluster114, cluster115, cluster116, cluster12, cluster120, cluster122, cluster123, cluster124, cluster13, cluster14, cluster15, cluster16, cluster17, cluster18, cluster19, cluster2, cluster20, cluste…	AT5G67150	K21H1.11
cluster1, cluster10, cluster11, cluster12, cluster126, cluster130, cluster14, cluster15, cluster16, cluster20, cluster23, cluster25, cluster26, cluster27, cluster28, cluster3, cluster32, cluster33, cluster34, cluster39, cluster4, cluster40, cluster41, cluster43, cluster44, cluster45, cluster46, cluster47, cluster48, cluster49, cluster50, cluster51, cluster56, cluster57, cluster6, cluster63, clust…	AT1G12200	At1g12200
cluster1, cluster10, cluster100, cluster101, cluster103, cluster105, cluster106, cluster107, cluster108, cluster11, cluster110, cluster111, cluster112, cluster114, cluster115, cluster116, cluster12, cluster123, cluster13, cluster14, cluster15, cluster16, cluster17, cluster18, cluster19, cluster2, cluster21, cluster22, cluster23, cluster24, cluster25, cluster26, cluster27, cluster28, cluster29, cl…	AT3G57050	At3g57050
cluster1, cluster12, cluster36, cluster42, cluster54, cluster62, cluster66, cluster75	AT1G16060	ADAP
cluster1, cluster10, cluster100, cluster101, cluster102, cluster103, cluster104, cluster105, cluster106, cluster107, cluster108, cluster109, cluster11, cluster110, cluster111, cluster112, cluster114, cluster115, cluster116, cluster12, cluster120, cluster13, cluster14, cluster15, cluster16, cluster17, cluster18, cluster19, cluster2, cluster20, cluster21, cluster22, cluster23, cluster24, cluster25,…	AT5G54390	AHL
cluster117, cluster118, cluster18, cluster67, cluster9	AT1G06640	At1g06640
cluster148, cluster52, cluster67	AT3G16470	JAL35
cluster104, cluster117, cluster13, cluster132, cluster2, cluster84	AT4G04830	MSRB5
cluster117, cluster132, cluster8	AT4G35630	PSAT1
cluster117, cluster53	AT4G39980	DHS1
cluster1, cluster10, cluster100, cluster101, cluster102, cluster103, cluster104, cluster105, cluster106, cluster107, cluster108, cluster109, cluster11, cluster110, cluster111, cluster12, cluster13, cluster132, cluster14, cluster15, cluster16, cluster17, cluster18, cluster19, cluster2, cluster20, cluster21, cluster22, cluster23, cluster24, cluster25, cluster26, cluster27, cluster28, cluster29, clu…	AT5G13550	SULTR4;1
cluster132, cluster54	AT1G36370	SHM7
cluster130, cluster132, cluster52	AT3G56200	AVT6C
cluster103, cluster2, cluster67, cluster7	AT4G29700	At4g29700
cluster117, cluster52, cluster58	AT1G23850	At1g23850
cluster114, cluster163, cluster164	AT1G30135	JAZ8
cluster103, cluster117, cluster126, cluster135, cluster25, cluster59	AT5G47910	RBOHD
cluster133, cluster14	AT2G43090	SSU1
cluster99	AT1G26380	FOX1
cluster153	AT1G11310	MLO2
cluster74	AT2G32487	At2g32487
cluster100	AT1G53440	At1g53440
cluster146, cluster147	AT1G70700	JAZ9
cluster112	AT1G12280	SUMM2
cluster155	AT3G16420	PBP1
cluster145	AT1G17020	SRG1
cluster28	AT1G43560	T10P12.4
cluster142	AT1G73260	KTI4
cluster44	AT1G25220	ASB1
cluster66	AT1G10700	PRS3
cluster136, cluster50	AT1G11610	CYP71A18
cluster119, cluster124, cluster134, cluster141	AT1G55920	SAT1
cluster122, cluster123, cluster134	AT1G19920	APS2
cluster123, cluster133, cluster143	AT1G14810	At1g14810
cluster108, cluster137, cluster143, cluster149	AT1G18270	At1g18270
cluster133, cluster16	AT1G80560	IMDH2
cluster144, cluster63	AT1G05670	At1g05670
cluster178, cluster81	AT3G10640	VPS60-1
cluster154, cluster166, cluster169, cluster91	AT3G12180	At3g12180
cluster121, cluster133, cluster4	AT1G31180	IMDH3
Cluster number	Gene	Gene name
cluster101, cluster113, cluster68	AT4G03070	AOP1
cluster23, cluster51	AT5G13460	IQ-domain
cluster140, cluster33	AT1G69820	GGT4
cluster137, cluster140	AT3G24170	At3g24170
cluster10, cluster134, cluster140	AT3G54660	EMB2360
cluster140, cluster34	AT4G29210	GGT3
cluster150, cluster156	AT4G23270	CRK19
cluster102, cluster64	AT5G11670	NADP-ME2
cluster152	AT1G03740	F21B7.34
cluster105, cluster128	AT3G14220	At3g14220
cluster1, cluster10, cluster100, cluster101, cluster102, cluster103, cluster104, cluster105, cluster106, cluster107, cluster108, cluster109, cluster11, cluster110, cluster111, cluster112, cluster113, cluster114, cluster115, cluster116, cluster117, cluster118, cluster119, cluster12, cluster120, cluster122, cluster123, cluster124, cluster125, cluster126, cluster127, cluster128, cluster129, cluster1…	AT3G01120	MTO1
cluster123, cluster133	AT3G10050	OMR1
cluster108, cluster133	AT3G23940	DHAD
cluster133, cluster62	AT3G48560	ALS
cluster120, cluster133, cluster143	AT3G58610	At3g58610
cluster133, cluster24	AT5G10920	At5g10920
cluster121, cluster138, cluster55, cluster59, cluster67	AT1G54030	MVP1
cluster45	AT2G46640	T3A4.2
cluster39	AT3G26960	At3g26960
cluster46	AT4G21760	BGLU47
