# Supplementary material for: Potential Arabidopsis thaliana glucosinolate genes identified from the co-expression modules using graph clustering approach
Source: PeerJ. 2021 Aug 4;9:e11876. doi: 10.7717/peerj.11876 (PMC8349163; doi:10.7717/peerj.11876)
Supplement: Supplemental Information 2 [file peerj-09-11876-s002.csv]

Table S2:
148 significant clusters with a density value of 0.8 (p-value<0.05).
Cluster number	Gene	Cluster size	GSL gene in cluster	Non GSL gene in cluster	pval
121	At4g37430, At1g21100, At4g37400, At5g57220, At1g18570, At1g74080, At1g16410, At1g62540, At1g31180, At5g25980, At5g26000, At4g37410, At1g07640, At5g60890, At1g21120, At4g30530, At1g54030, At5g23020, At4g13770, At3g14210, At1g54040, At5g23010, At5g05260, At1g74100, At2g20610, At1g24100, At1g74090, At2g31790, At1g18590, At5g07690, At2g22330, At5g61420, At3g19710, At4g39950, At1g65860, At4g39940, At4…	51	47	4	5.79E-17
131	At3g27785, At5g40360, At3g12203, At1g65880, At1g74080, At4g03050, At5g07690, At5g61420, At5g60890, At5g23010, At4g13770, At5g23020, At1g74090, At2g31790, At3g19710, At1g74100, At4g12030, At5g07700, At2g20610, At1g24100, At4g30530, At1g18590, At2g14750, At4g39940, At2g22330, At1g65860, At2g46650, At4g39950, At1g62560, At3g58990, At2g43100, At3g03190, At4g14680, At5g07460	34	33	1	2.27E-13
127	At1g54040, At2g44490, At1g51470, At1g47600, At5g25980, At5g26000, At1g74100, At2g22330, At4g39950, At4g13770, At5g23010, At4g30530, At2g20610, At1g24100, At1g18590, At1g74090, At3g19710, At5g07690, At2g31790, At5g61420, At5g23020, At5g60890, At1g65860, At4g39940, At2g14750, At2g46650, At1g62560, At4g12030, At2g43100, At3g58990, At3g03190, At5g44720, At3g22890, At4g14680, At5g04590, At4g04610, At4…	44	38	6	2.75E-11
125	At3g09710, At1g51470, At1g12140, At1g47600, At2g33070, At4g37430, At4g39950, At5g61420, At5g07690, At5g23010, At4g13770, At2g20610, At1g65860, At2g22330, At1g24100, At5g60890, At4g30530, At5g23020, At1g74090, At2g31790, At1g18590, At4g39940, At2g14750, At2g46650, At1g74100, At3g19710, At4g12030, At1g62560, At3g58990, At2g43100, At3g03190, At5g44720, At3g22890, At4g14680, At5g04590, At5g07460, At3…	46	39	7	4.65E-11
129	At1g73730, At3g47420, At4g08620, At1g78000, At1g34355, At5g61420, At1g62180, At1g74080, At5g07690, At2g14750, At4g14680, At4g04610, At1g24100, At4g39940, At2g20610, At3g22890, At5g04590, At5g23010, At4g30530, At1g18590, At1g74090, At2g31790, At4g13770, At1g74100, At2g46650, At4g12030, At5g60890, At1g65860, At3g19710, At2g22330, At4g39950, At5g44720, At2g43100, At1g62560, At3g58990, At5g23020, At3…	41	35	6	4.77E-10
128	At3g14220, At1g59870, At5g26000, At5g48180, At5g25980, At5g23020, At3g19710, At5g23010, At4g30530, At1g74090, At1g18590, At1g62560, At2g20610, At4g13770, At1g24100, At2g31790, At1g65860, At2g22330, At5g07690, At5g61420, At5g60890, At1g74100, At4g39950, At4g39940, At2g14750, At2g46650, At4g12030, At3g58990, At2g43100, At3g03190, At5g44720, At3g22890, At4g14680, At5g04590, At5g07460, At4g13430, At3…	42	35	7	1.93E-09
113	At1g58260, At1g79370, At1g16400, At1g16410, At5g57220, At4g03070, At4g13770, At2g31790, At1g24100, At2g20610, At5g23010, At1g74090, At4g30530, At3g19710, At1g18590, At2g22330, At1g74100, At2g46650, At4g39940, At5g23020, At5g07690, At5g61420, At2g14750, At4g12030, At5g60890, At4g39950, At1g65860, At1g62560, At3g58990, At2g43100, At3g03190, At5g44720, At4g14680, At3g22890, At4g31500, At4g13430, At5…	53	41	12	3.69E-09
126	At1g12130, At1g12160, At1g62540, At1g62570, At1g12200, At5g47910, At1g65860, At2g31790, At2g20610, At1g24100, At4g30530, At4g12030, At3g58990, At5g23010, At1g18590, At2g43100, At1g62560, At4g13770, At1g74090, At3g19710, At2g46650, At2g14750, At4g39940, At5g23020, At5g61420, At5g07690, At4g39950, At2g22330, At1g74100, At5g44720, At3g22890, At4g14680, At5g07460, At3g03190, At5g04590, At4g04610, At4…	46	36	10	3.01E-08
83	At4g37400, At3g47960, At1g47600, At5g62680, At4g39950, At2g20610, At1g24100, At4g30530, At1g18590, At4g13770, At2g31790, At1g74090, At2g22330, At1g74100, At4g39940, At5g23010, At2g46650, At3g19710, At5g61420, At2g14750, At5g07690, At5g23020, At5g60890, At1g65860, At4g12030, At3g58990, At1g62560, At2g43100, At3g03190, At3g22890, At5g44720, At4g14680, At5g04590, At4g04610, At5g07460, At4g13430, At1…	57	42	15	3.17E-08
118	At2g33070, At3g09260, At4g37410, At1g06640, At3g44320, At5g01500, At1g74100, At2g14750, At1g24100, At2g22330, At4g30530, At5g44720, At2g20610, At1g74090, At1g18590, At4g13770, At2g31790, At2g46650, At4g39940, At3g19710, At5g23010, At4g39950, At4g31500, At4g14680, At5g61420, At2g43100, At3g22890, At4g12030, At5g07460, At3g58990, At1g62560, At1g65860, At5g07690, At5g23020, At3g03190, At5g04590, At4…	52	39	13	5.46E-08
109	At3g16400, At5g26000, At1g54040, At5g25980, At4g13770, At5g23010, At3g19710, At5g23020, At2g20610, At1g18590, At4g30530, At1g24100, At1g74090, At2g31790, At1g65860, At2g22330, At5g07690, At5g61420, At5g60890, At1g74100, At4g39940, At2g14750, At2g46650, At4g39950, At1g62560, At4g12030, At3g58990, At2g43100, At3g03190, At5g44720, At3g22890, At4g14680, At5g04590, At5g07460, At4g13430, At4g04610, At3…	54	40	14	6.30E-08
79	At5g11260, At2g30870, At1g62570, At1g12140, At2g31790, At5g23010, At1g74090, At5g23020, At2g20610, At4g13770, At1g24100, At4g30530, At1g18590, At3g19710, At2g14750, At1g74100, At4g39940, At4g12030, At2g22330, At2g46650, At4g39950, At5g61420, At1g65860, At5g07690, At3g58990, At2g43100, At1g62560, At3g03190, At5g44720, At3g22890, At5g07460, At5g04590, At4g14680, At4g13430, At4g04610, At1g62800, At5…	57	41	16	1.72E-07
112	At1g12280, At4g17880, At5g61420, At5g07690, At5g60890, At5g07700, At1g74080, At1g18570, At2g20610, At1g24100, At4g30530, At5g23010, At1g74090, At4g13770, At1g18590, At2g31790, At4g39940, At2g14750, At1g74100, At3g19710, At2g22330, At5g23020, At4g39950, At4g12030, At2g46650, At1g65860, At1g62560, At3g58990, At2g43100, At4g14680, At5g44720, At3g03190, At3g22890, At4g04610, At5g04590, At4g13430, At5…	54	39	15	3.39E-07
92	At3g23590, At1g59870, At1g31230, At1g27130, At1g74090, At4g14680, At3g54640, At4g23100, At2g14750, At1g24100, At4g30530, At2g31790, At3g22890, At2g20610, At4g39940, At1g18590, At5g23010, At4g13770, At2g46650, At4g04610, At2g43100, At4g12030, At5g04590, At3g58990, At1g65860, At5g44720, At5g07690, At3g19710, At5g61420, At1g74100, At2g22330, At1g62560, At3g03190, At5g07460, At4g39950, At4g13430, At5…	56	40	16	3.70E-07
94	At1g74080, At2g38860, At2g44490, At1g32640, At5g05730, At4g30530, At1g24100, At2g20610, At1g74100, At4g39950, At2g22330, At1g18590, At4g39940, At2g14750, At4g14680, At1g74090, At5g23010, At4g13770, At2g46650, At2g31790, At4g31500, At5g60890, At5g44720, At5g61420, At5g07690, At4g12030, At3g19710, At5g23020, At1g65860, At3g22890, At3g03190, At2g43100, At1g62560, At3g58990, At4g04610, At5g04590, At5…	56	40	16	3.70E-07
96	At1g06830, At4g37400, At3g09260, At1g79370, At4g13770, At3g19710, At1g18590, At2g20610, At5g23010, At4g30530, At1g74090, At1g24100, At2g31790, At1g65860, At4g39940, At2g46650, At3g58990, At2g43100, At2g14750, At5g23020, At5g07690, At4g12030, At5g61420, At1g62560, At2g22330, At4g39950, At1g74100, At3g03190, At3g22890, At5g44720, At5g04590, At4g14680, At5g07460, At4g13430, At1g62800, At4g04610, At5…	56	40	16	3.70E-07
97	At3g57600, At5g26000, At5g25980, At2g22330, At4g39950, At1g24100, At2g20610, At4g30530, At4g13770, At2g31790, At5g23010, At1g74090, At1g18590, At3g19710, At1g74100, At5g23020, At4g39940, At2g14750, At2g46650, At5g07690, At5g61420, At5g60890, At1g65860, At1g62560, At4g12030, At3g58990, At2g43100, At3g03190, At5g44720, At3g22890, At4g14680, At5g04590, At5g07460, At4g13430, At4g04610, At1g62800, At3…	56	40	16	3.70E-07
21	At5g05260, At4g03050, At3g24640, At1g16410, At4g13770, At5g23010, At2g20610, At1g24100, At4g30530, At3g19710, At2g31790, At1g74090, At2g14750, At1g74100, At1g18590, At2g22330, At5g07690, At5g23020, At5g61420, At4g39940, At2g46650, At5g60890, At1g65860, At4g12030, At1g62560, At4g39950, At3g58990, At2g43100, At3g03190, At5g44720, At3g22890, At4g14680, At5g04590, At5g07460, At4g13430, At4g04610, At3…	60	42	18	4.18E-07
29	At1g58260, At4g37400, At4g13770, At2g31790, At1g24100, At2g20610, At4g30530, At5g23010, At1g74090, At1g18590, At2g46650, At4g39940, At3g19710, At1g65860, At2g22330, At2g14750, At5g07690, At5g61420, At5g23020, At3g58990, At2g43100, At4g12030, At4g39950, At1g62560, At1g74100, At3g22890, At5g44720, At3g03190, At5g04590, At4g14680, At5g07460, At4g13430, At4g04610, At1g62800, At5g60890, At4g31500, At5…	60	42	18	4.18E-07
124	At5g54810, At3g61440, At5g56760, At1g55920, At2g14750, At4g14680, At4g04610, At3g22890, At4g39940, At5g04590, At4g30530, At2g20610, At3g54640, At1g24100, At1g18590, At1g74090, At1g74100, At5g44720, At5g23010, At2g31790, At4g13770, At2g46650, At4g12030, At2g43100, At3g58990, At5g61420, At5g07690, At1g65860, At3g19710, At2g22330, At4g39950, At1g62560, At5g23020, At3g03190, At4g13430, At5g07460, At3…	51	37	14	6.57E-07
114	At1g30135, At1g32640, At5g46760, At4g30530, At5g60890, At5g61420, At5g07690, At5g07700, At1g24100, At4g39940, At2g22330, At4g39950, At4g14680, At2g20610, At5g23010, At4g13770, At1g74090, At1g18590, At2g31790, At2g14750, At1g74100, At2g46650, At3g19710, At4g12030, At1g65860, At5g23020, At1g62560, At2g43100, At3g58990, At3g03190, At5g44720, At3g22890, At5g04590, At5g07460, At4g13430, At4g04610, At1…	53	38	15	7.25E-07
115	At5g20900, At5g46760, At1g32640, At4g30530, At5g60890, At5g61420, At5g07690, At5g07700, At1g24100, At4g39940, At2g22330, At4g39950, At4g14680, At2g20610, At5g23010, At4g13770, At1g74090, At1g18590, At2g31790, At2g14750, At1g74100, At2g46650, At3g19710, At4g12030, At1g65860, At5g23020, At1g62560, At2g43100, At3g58990, At3g03190, At5g44720, At3g22890, At5g04590, At5g07460, At4g13430, At4g04610, At1…	53	38	15	7.25E-07
116	At3g43440, At5g46760, At1g32640, At4g30530, At5g60890, At5g61420, At5g07690, At5g07700, At1g24100, At4g39940, At2g22330, At4g39950, At4g14680, At2g20610, At5g23010, At4g13770, At1g74090, At1g18590, At2g31790, At2g14750, At1g74100, At2g46650, At3g19710, At4g12030, At1g65860, At5g23020, At1g62560, At2g43100, At3g58990, At3g03190, At5g44720, At3g22890, At5g04590, At5g07460, At4g13430, At4g04610, At1…	53	38	15	7.25E-07
135	At2g44490, At5g44070, At1g59870, At2g22300, At5g27380, At5g47910, At5g57220, At1g18570, At5g05730, At1g78000, At4g14680, At4g30530, At2g20610, At1g24100, At2g14750, At4g31500, At4g39940, At1g74100, At4g04610, At3g22890, At3g54640, At1g18590	22	20	2	7.50E-07
104	At2g44490, At2g44460, At5g10180, At3g60140, At5g62680, At4g04830, At4g30530, At4g13770, At2g20610, At4g39940, At2g22330, At4g14680, At1g24100, At2g14750, At1g74100, At1g18590, At5g23010, At2g46650, At2g31790, At3g19710, At1g74090, At4g12030, At4g39950, At2g43100, At5g44720, At3g22890, At1g65860, At1g62560, At5g61420, At3g58990, At5g07690, At5g23020, At3g03190, At5g07460, At5g04590, At4g13430, At4…	55	39	16	7.86E-07
105	At1g62540, At5g14200, At3g14220, At5g48180, At2g43100, At5g23010, At3g19710, At5g23020, At3g58990, At4g13770, At2g20610, At1g18590, At1g74090, At4g30530, At1g24100, At2g31790, At1g65860, At1g62560, At4g12030, At2g46650, At5g07690, At5g61420, At4g39940, At2g14750, At2g22330, At4g39950, At1g74100, At5g60890, At3g03190, At5g44720, At3g22890, At4g14680, At5g07460, At5g04590, At4g13430, At4g04610, At3…	55	39	16	7.86E-07
130	At5g48180, At3g60140, At1g12200, At3g56200, At5g26220, At2g04400, At2g38860, At5g57220, At4g30530, At4g39940, At4g14680, At2g20610, At1g24100, At2g46650, At1g18590, At2g14750, At2g22330, At1g74100, At2g31790, At4g13770, At4g39950, At5g23010, At4g31500, At1g74090, At3g54640, At5g44720, At3g22890, At4g04610, At4g12030, At5g61420, At5g60890, At5g07690, At3g19710, At5g23020, At2g43100	35	28	7	7.91E-07
84	At1g21120, At5g27380, At4g04830, At1g62570, At4g30530, At2g20610, At4g04610, At2g14750, At4g14680, At3g22890, At4g39940, At5g23010, At1g24100, At2g31790, At4g13770, At4g12030, At1g74090, At1g18590, At1g74100, At5g44720, At2g46650, At1g65860, At1g62560, At2g43100, At3g19710, At3g58990, At5g61420, At5g07690, At2g22330, At5g23020, At3g03190, At4g13430, At5g04590, At1g62800, At3g01120, At5g07460, At4…	57	40	17	8.37E-07
85	At1g59870, At5g62680, At1g50110, At2g38860, At3g54640, At4g30530, At2g20610, At1g24100, At2g14750, At4g39940, At1g18590, At2g46650, At4g14680, At3g22890, At1g74100, At1g74090, At2g31790, At4g13770, At5g23010, At4g04610, At5g44720, At2g43100, At4g12030, At5g04590, At3g58990, At3g19710, At2g22330, At4g39950, At5g61420, At1g65860, At5g07690, At1g62560, At5g23020, At5g07460, At3g03190, At4g13430, At1…	57	40	17	8.37E-07
89	At3g16450, At4g37410, At3g09260, At4g13770, At3g19710, At1g18590, At1g74100, At2g14750, At1g24100, At4g30530, At5g23010, At1g74090, At2g31790, At2g20610, At4g39940, At2g46650, At2g22330, At5g23020, At4g39950, At5g61420, At5g60890, At5g07690, At1g65860, At1g62560, At4g12030, At2g43100, At3g58990, At5g44720, At3g03190, At3g22890, At4g14680, At5g07460, At5g04590, At4g13430, At4g04610, At1g62800, At3…	57	40	17	8.37E-07
90	At4g39580, At5g57220, At1g18570, At4g30530, At2g20610, At1g24100, At1g18590, At1g74090, At4g13770, At5g23010, At2g31790, At4g39940, At3g19710, At1g74100, At2g22330, At2g14750, At2g46650, At5g23020, At5g07690, At5g61420, At5g60890, At4g39950, At4g12030, At1g65860, At1g62560, At3g58990, At2g43100, At3g03190, At5g44720, At4g14680, At3g22890, At5g04590, At4g04610, At5g07460, At4g13430, At4g31500, At1…	57	40	17	8.37E-07
51	At5g13460, At2g30870, At1g16410, At4g13770, At5g23010, At2g20610, At1g24100, At4g30530, At2g31790, At1g74090, At1g18590, At3g19710, At1g74100, At5g23020, At2g14750, At2g22330, At4g39940, At2g46650, At4g12030, At5g07690, At5g61420, At4g39950, At5g60890, At1g65860, At1g62560, At3g58990, At2g43100, At3g03190, At5g44720, At3g22890, At4g14680, At5g07460, At4g31500, At4g13430, At5g04590, At4g04610, At1…	59	41	18	8.79E-07
56	At1g27130, At1g21100, At2g44490, At1g12200, At4g30530, At4g14680, At1g24100, At2g22330, At1g74100, At2g20610, At2g31790, At4g13770, At1g18590, At5g23010, At1g74090, At4g39940, At2g46650, At2g14750, At4g39950, At5g44720, At4g12030, At5g61420, At1g65860, At5g07690, At2g43100, At3g58990, At3g19710, At1g62560, At5g23020, At3g22890, At3g03190, At5g07460, At5g04590, At4g13430, At4g04610, At5g63980, At5…	59	41	18	8.79E-07
57	At4g03050, At4g37400, At2g33070, At5g01500, At2g20610, At1g24100, At4g30530, At1g74090, At2g31790, At2g22330, At4g13770, At1g18590, At5g23010, At3g19710, At1g74100, At4g39940, At2g14750, At2g46650, At5g23020, At5g61420, At3g58990, At5g07690, At1g65860, At4g12030, At4g39950, At2g43100, At1g62560, At3g22890, At5g44720, At3g03190, At5g04590, At4g14680, At5g07460, At4g13430, At4g04610, At3g49680, At5…	59	41	18	8.79E-07
139	At1g32640, At5g46760, At4g17880, At3g47960, At5g61420, At4g21990, At5g07690, At1g24100, At4g30530, At4g14680, At5g60890, At5g07700, At2g20610, At4g39940, At4g04610	15	15	0	1.03E-06
119	At1g78000, At3g59760, At5g56760, At3g49580, At1g55920, At4g04610, At4g14680, At2g14750, At3g22890, At5g04590, At2g20610, At1g24100, At4g39940, At4g30530, At5g23010, At1g74090, At2g31790, At2g46650, At1g74100, At1g18590, At4g13770, At4g12030, At5g44720, At5g61420, At1g65860, At5g07690, At3g19710, At1g62560, At2g43100, At3g58990, At2g22330, At4g39950, At3g03190, At5g07460, At4g13430, At5g23020, At3…	52	37	15	1.53E-06
120	At3g58610, At2g43750, At5g40850, At1g62180, At4g04610, At4g14680, At2g14750, At3g22890, At5g04590, At4g39940, At2g20610, At5g23010, At1g24100, At1g18590, At1g74090, At4g30530, At2g31790, At2g46650, At4g13770, At2g43100, At1g65860, At4g12030, At5g61420, At5g07690, At3g19710, At3g58990, At1g62560, At5g44720, At1g74100, At3g03190, At2g22330, At4g39950, At5g23020, At4g13430, At5g07460, At3g01120, At1…	52	37	15	1.53E-06
110	At3g49570, At5g48850, At1g04770, At4g04610, At4g14680, At2g14750, At4g39940, At4g30530, At2g20610, At1g24100, At3g22890, At5g44720, At3g54640, At1g18590, At1g74090, At5g23010, At2g31790, At4g13770, At2g46650, At1g74100, At4g12030, At5g04590, At2g43100, At3g58990, At5g61420, At1g65860, At5g07690, At3g19710, At1g62560, At2g22330, At4g39950, At3g03190, At5g07460, At4g13430, At5g23020, At1g62800, At3…	54	38	16	1.64E-06
111	At4g35640, At5g48850, At1g04770, At4g04610, At4g14680, At2g14750, At4g39940, At4g30530, At2g20610, At1g24100, At3g22890, At5g44720, At3g54640, At1g18590, At1g74090, At5g23010, At2g31790, At4g13770, At2g46650, At1g74100, At4g12030, At5g04590, At2g43100, At3g58990, At5g61420, At1g65860, At5g07690, At3g19710, At1g62560, At2g22330, At4g39950, At3g03190, At5g07460, At4g13430, At5g23020, At1g62800, At3…	54	38	16	1.64E-06
100	At1g53440, At2g22300, At5g27380, At4g14680, At3g22890, At5g05730, At4g31500, At5g13550, At2g14750, At4g30530, At2g20610, At1g24100, At4g39940, At1g18590, At2g46650, At1g74090, At1g74100, At2g31790, At5g23010, At4g04610, At4g13770, At5g44720, At4g12030, At5g04590, At3g54640, At4g39950, At2g22330, At5g63980, At5g07690, At1g65860, At2g43100, At5g61420, At3g19710, At3g58990, At1g62560, At5g07460, At3…	56	39	17	1.74E-06
93	At1g18570, At1g12200, At1g73730, At5g43780, At5g46760, At4g30530, At2g14750, At4g14680, At4g04610, At2g20610, At1g24100, At4g39940, At1g18590, At1g74100, At1g74090, At5g23010, At2g31790, At4g13770, At2g46650, At5g61420, At2g22330, At5g60890, At5g07690, At4g39950, At4g31500, At5g44720, At3g19710, At4g12030, At1g65860, At3g22890, At5g23020, At1g62560, At2g43100, At3g58990, At3g03190, At5g04590, At5…	56	39	17	1.74E-06
95	At1g04770, At1g50110, At4g23100, At3g47420, At4g04610, At4g14680, At2g14750, At4g39940, At2g20610, At1g24100, At4g30530, At3g22890, At1g18590, At1g74090, At5g23010, At2g31790, At4g13770, At1g74100, At2g46650, At4g12030, At5g04590, At5g07690, At5g61420, At1g65860, At2g43100, At3g58990, At3g19710, At5g44720, At1g62560, At3g03190, At4g39950, At2g22330, At5g07460, At4g13430, At5g23020, At1g62800, At5…	56	39	17	1.74E-06
98	At1g21110, At1g21120, At5g57220, At4g30530, At2g20610, At1g74090, At2g31790, At2g22330, At1g24100, At4g13770, At1g18590, At5g23010, At4g39940, At2g46650, At3g19710, At1g74100, At5g23020, At2g14750, At4g12030, At5g07690, At5g61420, At5g60890, At4g39950, At1g65860, At1g62560, At3g58990, At2g43100, At3g03190, At5g44720, At3g22890, At4g14680, At5g04590, At5g07460, At4g13430, At4g04610, At1g62800, At3…	56	39	17	1.74E-06
99	At1g26380, At5g57220, At1g21120, At4g30530, At2g20610, At1g74090, At2g31790, At2g22330, At1g24100, At4g13770, At1g18590, At5g23010, At4g39940, At2g46650, At3g19710, At1g74100, At5g23020, At2g14750, At4g12030, At5g07690, At5g61420, At5g60890, At4g39950, At1g65860, At1g62560, At3g58990, At2g43100, At3g03190, At5g44720, At3g22890, At4g14680, At5g04590, At5g07460, At4g13430, At4g04610, At1g62800, At3…	56	39	17	1.74E-06
71	At2g30750, At1g74080, At1g18570, At4g30530, At1g24100, At2g20610, At1g18590, At1g74090, At5g23010, At4g13770, At2g31790, At4g39940, At2g14750, At1g74100, At2g22330, At3g19710, At4g39950, At5g61420, At5g07690, At5g60890, At5g23020, At2g46650, At4g31500, At4g12030, At4g14680, At1g65860, At1g62560, At5g44720, At2g43100, At3g03190, At3g58990, At3g22890, At4g04610, At5g04590, At5g07460, At4g13430, At1…	58	40	18	1.82E-06
72	At5g22300, At2g31790, At3g44320, At1g24100, At2g22330, At2g14750, At1g74100, At4g39950, At2g20610, At4g30530, At1g18590, At1g74090, At4g13770, At5g23010, At4g39940, At2g46650, At3g19710, At4g12030, At5g23020, At5g61420, At5g07690, At1g65860, At3g58990, At2g43100, At1g62560, At5g44720, At3g22890, At3g03190, At4g14680, At5g04590, At5g07460, At4g13430, At4g04610, At1g62800, At3g01120, At5g60890, At3…	58	40	18	1.82E-06
75	At1g03980, At5g05260, At4g37410, At2g22330, At1g24100, At4g30530, At4g13770, At2g31790, At5g23010, At1g74090, At2g20610, At1g18590, At3g19710, At2g46650, At2g14750, At4g39940, At1g74100, At5g23020, At4g39950, At5g60890, At5g61420, At5g07690, At1g65860, At1g62560, At4g12030, At2g43100, At3g58990, At3g03190, At5g44720, At3g22890, At4g14680, At5g04590, At5g07460, At4g13430, At4g04610, At1g62800, At4…	58	40	18	1.82E-06
76	At1g12130, At3g60140, At2g31790, At4g13770, At3g19710, At1g24100, At4g39940, At2g46650, At2g20610, At4g30530, At5g23010, At1g18590, At1g74090, At2g14750, At1g65860, At2g22330, At4g12030, At2g43100, At3g58990, At5g23020, At1g62560, At5g07690, At5g61420, At4g39950, At1g74100, At3g03190, At5g44720, At3g22890, At4g14680, At5g04590, At5g07460, At4g13430, At4g04610, At1g62800, At5g60890, At3g01120, At3…	58	40	18	1.82E-06
20	At1g07640, At5g62680, At1g12200, At1g62570, At5g61420, At2g20610, At1g24100, At4g30530, At4g13770, At5g23010, At2g31790, At4g39940, At1g18590, At1g74090, At2g14750, At1g74100, At2g46650, At2g22330, At3g19710, At5g23020, At4g39950, At1g65860, At3g58990, At4g12030, At2g43100, At1g62560, At5g07690, At5g44720, At3g22890, At4g14680, At5g07460, At3g03190, At5g04590, At4g04610, At4g13430, At5g60890, At4…	60	41	19	1.87E-06
22	At3g44310, At2g30870, At1g24100, At2g20610, At4g30530, At2g31790, At4g13770, At1g18590, At1g74090, At5g23010, At3g19710, At2g14750, At1g74100, At2g22330, At4g39940, At2g46650, At4g39950, At4g12030, At5g23020, At5g61420, At5g07690, At1g65860, At3g58990, At2g43100, At1g62560, At3g03190, At5g44720, At3g22890, At5g07460, At4g14680, At5g04590, At4g13430, At4g04610, At1g62800, At3g01120, At5g60890, At3…	60	41	19	1.87E-06
31	At3g44300, At2g30870, At1g24100, At2g20610, At4g30530, At2g31790, At1g18590, At1g74090, At4g13770, At5g23010, At3g19710, At2g14750, At1g74100, At2g22330, At4g39940, At2g46650, At4g39950, At4g12030, At5g23020, At5g61420, At5g07690, At1g65860, At3g58990, At2g43100, At1g62560, At3g03190, At5g44720, At3g22890, At5g07460, At4g14680, At5g04590, At4g13430, At4g04610, At1g62800, At3g01120, At5g60890, At3…	60	41	19	1.87E-06
35	At2g46830, At1g62180, At4g04610, At4g14680, At2g14750, At3g22890, At4g39940, At5g04590, At2g20610, At1g24100, At1g18590, At4g30530, At5g23010, At1g74090, At2g31790, At2g46650, At4g13770, At2g43100, At5g61420, At5g07690, At1g65860, At4g12030, At3g19710, At3g58990, At1g62560, At5g44720, At1g74100, At2g22330, At3g03190, At4g39950, At5g07460, At4g13430, At5g23020, At3g01120, At5g60890, At1g62800, At5…	60	41	19	1.87E-06
3	At5g57220, At2g30870, At4g30530, At2g20610, At1g24100, At1g18590, At1g74090, At2g31790, At4g13770, At5g23010, At3g19710, At1g74100, At2g22330, At4g39940, At2g14750, At2g46650, At4g12030, At5g23020, At4g39950, At5g07690, At5g61420, At5g60890, At1g65860, At1g62560, At3g58990, At2g43100, At3g03190, At5g44720, At4g14680, At3g22890, At5g07460, At5g04590, At4g13430, At4g04610, At1g62800, At4g31500, At3…	62	42	20	1.91E-06
122	At5g40850, At5g67520, At3g03900, At5g63980, At1g19920, At4g14680, At2g14750, At4g04610, At3g22890, At4g39940, At5g04590, At1g18590, At2g20610, At4g30530, At1g24100, At1g74090, At5g23010, At2g31790, At4g13770, At2g46650, At1g74100, At4g12030, At5g44720, At5g07690, At5g61420, At1g65860, At2g43100, At3g19710, At3g58990, At1g62560, At2g22330, At4g39950, At3g03190, At5g23020, At4g13430, At5g07460, At3…	51	36	15	3.16E-06
101	At1g62570, At4g03070, At3g49580, At5g07700, At1g65880, At5g61420, At5g23010, At5g23020, At4g13770, At3g19710, At2g20610, At2g31790, At1g74090, At1g65860, At1g24100, At4g30530, At4g12030, At1g18590, At5g07690, At2g43100, At3g58990, At1g62560, At4g39940, At2g14750, At2g46650, At2g22330, At1g74100, At4g39950, At5g60890, At3g03190, At5g44720, At4g14680, At3g22890, At4g04610, At5g04590, At4g13430, At5…	55	38	17	3.56E-06
102	At5g11670, At1g59870, At2g30870, At5g43780, At5g01500, At4g30530, At1g74090, At3g19710, At2g20610, At1g24100, At1g18590, At2g14750, At1g74100, At4g39940, At2g31790, At2g22330, At4g13770, At2g46650, At5g23010, At4g39950, At4g31500, At5g44720, At4g14680, At3g22890, At5g07460, At5g61420, At4g12030, At5g07690, At5g04590, At1g65860, At3g03190, At2g43100, At3g58990, At1g62560, At5g23020, At4g04610, At4…	55	38	17	3.56E-06
103	At5g65940, At4g29700, At5g47910, At5g46760, At4g30530, At1g24100, At3g22890, At5g54390, At2g14750, At4g14680, At4g04610, At5g44720, At4g12030, At2g20610, At1g18590, At1g74090, At5g23010, At2g31790, At4g13770, At4g39940, At2g46650, At1g65860, At5g07690, At2g43100, At3g19710, At3g58990, At5g61420, At1g62560, At5g04590, At3g03190, At2g22330, At4g39950, At1g74100, At5g07460, At4g13430, At5g23020, At1…	55	38	17	3.56E-06
106	At4g08620, At4g21990, At5g28030, At5g43780, At4g04610, At4g14680, At3g22890, At2g14750, At5g04590, At4g39940, At1g24100, At2g20610, At4g30530, At1g18590, At1g74090, At2g46650, At2g31790, At5g23010, At4g13770, At1g74100, At5g44720, At5g61420, At5g07690, At4g12030, At3g19710, At2g43100, At1g65860, At3g58990, At1g62560, At2g22330, At3g03190, At4g39950, At5g07460, At4g13430, At5g23020, At3g01120, At1…	55	38	17	3.56E-06
107	At5g18290, At5g48850, At5g26220, At4g14680, At4g04610, At2g14750, At3g22890, At4g39940, At4g30530, At2g20610, At2g46650, At2g31790, At4g13770, At1g24100, At1g18590, At1g74090, At5g23010, At1g74100, At5g44720, At4g12030, At5g61420, At5g07690, At1g65860, At3g19710, At2g43100, At3g58990, At1g62560, At5g04590, At3g03190, At2g22330, At4g39950, At5g07460, At4g13430, At5g23020, At1g62800, At3g01120, At5…	55	38	17	3.56E-06
78	At3g54600, At3g02020, At1g16410, At4g12030, At5g54810, At2g43100, At3g58990, At5g23010, At3g19710, At4g13770, At2g20610, At4g30530, At1g74090, At1g24100, At2g31790, At1g18590, At1g65860, At5g23020, At4g39940, At2g46650, At2g14750, At5g61420, At5g07690, At1g62560, At2g22330, At4g39950, At1g74100, At3g03190, At5g60890, At5g44720, At3g22890, At4g14680, At4g13430, At5g04590, At5g07460, At4g04610, At1…	57	39	18	3.69E-06
80	At2g46830, At1g18570, At5g26220, At5g17990, At4g30530, At4g39940, At4g14680, At4g04610, At2g20610, At1g24100, At2g14750, At1g18590, At2g31790, At1g74090, At4g13770, At5g23010, At2g46650, At1g74100, At3g22890, At5g44720, At4g12030, At5g61420, At5g07690, At3g19710, At2g22330, At4g39950, At2g43100, At1g65860, At5g04590, At3g58990, At1g62560, At5g07460, At3g03190, At4g13430, At5g23020, At5g60890, At1…	57	39	18	3.69E-06
81	At3g10640, At4g13770, At2g44490, At4g30530, At2g22330, At1g74100, At4g39950, At4g31500, At2g20610, At1g24100, At1g18590, At1g74090, At5g23010, At2g31790, At4g39940, At2g14750, At2g46650, At3g19710, At5g23020, At5g61420, At5g07690, At5g60890, At4g12030, At1g65860, At1g62560, At3g58990, At2g43100, At5g44720, At3g03190, At3g22890, At4g14680, At5g07460, At5g04590, At4g04610, At4g13430, At1g62800, At3…	57	39	18	3.69E-06
86	At2g46630, At2g44460, At3g44320, At1g72810, At1g24100, At2g20610, At2g31790, At4g14680, At4g30530, At1g18590, At1g74090, At4g13770, At2g46650, At5g23010, At2g14750, At4g39940, At1g65860, At2g43100, At4g12030, At3g19710, At2g22330, At5g61420, At5g07690, At1g62560, At3g58990, At5g44720, At3g22890, At3g03190, At4g39950, At1g74100, At5g23020, At5g07460, At5g04590, At4g13430, At4g04610, At1g21440, At1…	57	39	18	3.69E-06
88	At1g05410, At1g62180, At4g21990, At4g04610, At4g14680, At3g22890, At2g14750, At5g04590, At4g39940, At2g20610, At1g24100, At1g18590, At4g30530, At1g74090, At2g31790, At5g23010, At2g46650, At4g13770, At2g43100, At5g61420, At5g07690, At1g65860, At4g12030, At5g44720, At3g19710, At3g58990, At1g62560, At1g74100, At3g03190, At2g22330, At4g39950, At5g07460, At4g13430, At5g23020, At3g01120, At5g63980, At5…	57	39	18	3.69E-06
91	At3g12180, At2g44490, At4g13770, At4g30530, At2g22330, At1g74100, At4g39950, At4g31500, At2g20610, At1g24100, At1g18590, At1g74090, At5g23010, At2g31790, At4g39940, At2g14750, At2g46650, At3g19710, At5g23020, At5g61420, At5g07690, At5g60890, At4g12030, At1g65860, At1g62560, At3g58990, At2g43100, At5g44720, At3g03190, At3g22890, At4g14680, At5g07460, At5g04590, At4g04610, At4g13430, At1g62800, At3…	57	39	18	3.69E-06
52	At3g47960, At1g23850, At1g76790, At3g16470, At4g37430, At3g56200, At4g30530, At2g20610, At4g39940, At1g18590, At1g24100, At2g14750, At1g74090, At2g31790, At4g13770, At2g46650, At5g23010, At1g65860, At2g22330, At4g39950, At1g74100, At5g60890, At4g12030, At3g19710, At5g23020, At5g07690, At5g61420, At1g62560, At3g58990, At2g43100, At5g44720, At3g03190, At3g22890, At4g14680, At4g04610, At5g07460, At5…	59	40	19	3.79E-06
53	At5g48850, At4g39980, At5g27380, At3g44320, At3g13110, At2g14750, At3g22890, At4g14680, At4g39940, At1g24100, At2g20610, At4g30530, At1g18590, At2g31790, At2g46650, At1g74100, At5g44720, At4g04610, At1g74090, At5g23010, At4g13770, At4g12030, At5g04590, At3g54640, At2g22330, At4g39950, At3g58990, At2g43100, At5g61420, At1g65860, At3g19710, At5g07690, At1g62560, At3g03190, At5g07460, At4g13430, At5…	59	40	19	3.79E-06
55	At1g54030, At2g30870, At4g14880, At3g44320, At1g24100, At2g14750, At2g20610, At4g30530, At1g74100, At1g18590, At2g31790, At2g22330, At4g13770, At5g23010, At1g74090, At5g44720, At2g46650, At4g39940, At3g19710, At4g39950, At4g31500, At5g23020, At5g07690, At5g60890, At5g61420, At4g12030, At1g65860, At4g14680, At1g62560, At2g43100, At3g22890, At3g58990, At3g03190, At5g07460, At5g04590, At4g13430, At4…	59	40	19	3.79E-06
58	At2g22300, At1g23850, At3g59760, At1g21120, At2g20610, At4g30530, At1g74090, At2g31790, At1g24100, At2g14750, At2g22330, At2g46650, At1g18590, At1g74100, At5g23010, At4g13770, At3g19710, At4g39940, At4g39950, At5g44720, At4g31500, At3g22890, At4g14680, At5g07690, At4g12030, At5g61420, At1g65860, At5g60890, At1g62560, At5g23020, At3g03190, At2g43100, At3g58990, At5g07460, At5g04590, At4g04610, At4…	59	40	19	3.79E-06
63	At1g05670, At1g62540, At2g31790, At5g23010, At4g13770, At2g20610, At1g24100, At4g30530, At1g74090, At1g18590, At3g19710, At1g65860, At5g23020, At2g43100, At3g58990, At4g12030, At4g39940, At2g46650, At2g14750, At5g61420, At5g07690, At1g62560, At2g22330, At4g39950, At1g74100, At5g60890, At3g03190, At5g44720, At3g22890, At4g14680, At5g07460, At5g04590, At4g13430, At4g04610, At1g62800, At3g49680, At3…	59	40	19	3.79E-06
68	At3g24640, At4g03070, At1g18570, At1g62180, At1g24100, At2g20610, At5g23010, At2g14750, At1g74090, At2g31790, At4g13770, At4g30530, At1g18590, At4g39940, At3g19710, At5g07690, At5g61420, At1g74100, At5g60890, At2g22330, At2g46650, At5g23020, At4g39950, At4g31500, At4g12030, At1g65860, At4g14680, At1g62560, At2g43100, At3g22890, At5g44720, At3g58990, At3g03190, At4g04610, At5g04590, At4g13430, At5…	58	39	19	7.55E-06
69	At5g24660, At2g16660, At4g37430, At3g60140, At4g39940, At4g13770, At2g46650, At4g30530, At2g20610, At1g18590, At1g24100, At2g31790, At5g23010, At1g74090, At1g65860, At2g14750, At3g19710, At2g22330, At1g62560, At3g58990, At2g43100, At4g12030, At5g23020, At5g61420, At5g07690, At4g39950, At1g74100, At3g22890, At5g44720, At4g14680, At3g03190, At5g04590, At4g04610, At5g60890, At5g07460, At4g13430, At3…	58	39	19	7.55E-06
70	At5g26220, At3g09710, At4g37400, At4g13770, At4g30530, At2g31790, At5g23010, At2g20610, At1g24100, At4g39940, At1g18590, At1g74090, At2g46650, At3g19710, At2g14750, At1g65860, At5g07690, At5g61420, At5g23020, At2g22330, At3g58990, At2g43100, At4g12030, At4g39950, At1g62560, At1g74100, At3g22890, At5g44720, At3g03190, At4g14680, At5g04590, At5g07460, At4g13430, At4g04610, At1g62800, At5g60890, At4…	58	39	19	7.55E-06
73	At3g03900, At1g18570, At3g47420, At2g14750, At4g39940, At4g14680, At4g04610, At1g24100, At4g30530, At2g20610, At1g18590, At1g74090, At5g23010, At4g13770, At2g31790, At1g74100, At5g61420, At5g07690, At5g60890, At2g46650, At2g22330, At4g12030, At3g19710, At1g65860, At4g39950, At5g23020, At1g62560, At2g43100, At3g58990, At3g22890, At5g44720, At3g03190, At5g04590, At5g07460, At4g13430, At1g62800, At3…	58	39	19	7.55E-06
74	At2g32487, At4g14680, At5g48850, At4g04610, At2g14750, At3g22890, At4g39940, At4g30530, At2g20610, At1g24100, At1g18590, At1g74090, At5g23010, At2g31790, At4g13770, At2g46650, At1g74100, At4g12030, At5g61420, At5g07690, At1g65860, At5g44720, At3g19710, At2g43100, At3g58990, At1g62560, At5g04590, At3g03190, At2g22330, At4g39950, At5g07460, At4g13430, At5g23020, At1g62800, At3g01120, At5g60890, At3…	58	39	19	7.55E-06
17	At4g22790, At4g14880, At5g48180, At3g13110, At4g23100, At3g22890, At2g14750, At2g20610, At4g30530, At1g24100, At1g18590, At2g31790, At4g39940, At1g74090, At5g23010, At4g13770, At4g14680, At4g04610, At2g46650, At1g74100, At4g12030, At5g44720, At5g04590, At1g65860, At3g58990, At2g43100, At3g19710, At5g07690, At5g61420, At3g03190, At1g62560, At5g07460, At4g13430, At2g22330, At4g39950, At5g23020, At1…	60	40	20	7.62E-06
19	At1g72810, At5g01500, At1g04770, At4g21990, At4g04610, At4g14680, At3g22890, At2g20610, At1g24100, At2g14750, At4g30530, At4g39940, At1g18590, At2g31790, At1g74090, At2g46650, At5g23010, At4g13770, At5g61420, At5g44720, At1g74100, At5g07690, At4g12030, At5g04590, At3g19710, At2g43100, At3g58990, At1g65860, At1g62560, At2g22330, At3g03190, At4g39950, At5g23020, At5g07460, At4g13430, At5g63980, At3…	60	40	20	7.62E-06
23	At5g13460, At1g07640, At4g13770, At5g23010, At2g20610, At4g30530, At1g24100, At1g74090, At3g19710, At1g18590, At2g31790, At1g74100, At4g39940, At5g23020, At5g07690, At5g61420, At2g14750, At2g46650, At2g22330, At5g60890, At1g65860, At4g12030, At4g39950, At1g62560, At3g58990, At2g43100, At3g03190, At5g44720, At3g22890, At4g14680, At5g07460, At5g04590, At4g13430, At4g04610, At1g62800, At4g31500, At3…	60	40	20	7.62E-06
24	At5g10920, At1g62180, At4g04610, At4g14680, At3g22890, At2g14750, At4g39940, At5g04590, At2g20610, At1g24100, At5g23010, At4g30530, At1g18590, At1g74090, At2g31790, At2g46650, At4g13770, At2g43100, At1g65860, At4g12030, At5g61420, At5g07690, At3g19710, At3g58990, At1g62560, At5g44720, At1g74100, At3g03190, At2g22330, At4g39950, At5g07460, At4g13430, At5g23020, At3g01120, At1g62800, At5g60890, At3…	60	40	20	7.62E-06
25	At5g04950, At5g47910, At5g48850, At4g37430, At4g30530, At2g14750, At2g20610, At1g24100, At1g18590, At4g39940, At2g46650, At1g74090, At4g13770, At2g31790, At5g23010, At1g65860, At3g19710, At3g58990, At4g12030, At5g61420, At5g07690, At2g43100, At1g62560, At5g23020, At3g22890, At4g39950, At2g22330, At1g74100, At5g44720, At4g14680, At3g03190, At5g07460, At5g04590, At4g04610, At4g13430, At1g62800, At5…	60	40	20	7.62E-06
27	At1g04580, At1g12140, At4g13770, At5g23010, At2g20610, At4g30530, At1g24100, At2g31790, At1g74090, At1g18590, At3g19710, At4g39940, At2g14750, At2g46650, At1g65860, At2g22330, At4g12030, At2g43100, At3g58990, At5g23020, At5g61420, At5g07690, At1g62560, At4g39950, At1g74100, At3g22890, At5g44720, At3g03190, At5g04590, At4g14680, At5g07460, At4g13430, At4g04610, At5g60890, At1g62800, At3g49680, At3…	60	40	20	7.62E-06
32	At1g12160, At1g27130, At2g31790, At1g24100, At4g30530, At1g74090, At2g14750, At2g46650, At2g20610, At1g18590, At4g13770, At5g23010, At4g39940, At1g74100, At2g22330, At3g19710, At4g12030, At3g58990, At5g23020, At1g65860, At5g07690, At5g61420, At1g62560, At2g43100, At4g39950, At3g03190, At5g44720, At3g22890, At4g14680, At5g04590, At5g07460, At4g13430, At4g04610, At1g62800, At1g21440, At3g01120, At5…	60	40	20	7.62E-06
36	At3g06250, At4g37400, At1g18590, At2g20610, At1g24100, At4g30530, At1g74090, At4g13770, At5g23010, At2g31790, At3g19710, At4g39940, At2g46650, At1g65860, At2g14750, At2g22330, At5g07690, At5g61420, At5g23020, At3g58990, At2g43100, At4g12030, At1g62560, At4g39950, At1g74100, At3g22890, At5g44720, At3g03190, At5g04590, At4g14680, At5g07460, At4g13430, At4g04610, At1g62800, At5g60890, At3g49680, At3…	60	40	20	7.62E-06
37	At3g27785, At1g78000, At1g74100, At2g14750, At1g24100, At2g20610, At4g39940, At4g14680, At4g30530, At1g18590, At5g23010, At1g74090, At4g13770, At2g31790, At2g46650, At3g22890, At4g04610, At4g12030, At5g61420, At5g07690, At5g04590, At1g65860, At5g44720, At3g19710, At2g43100, At3g58990, At1g62560, At3g03190, At2g22330, At4g39950, At5g23020, At5g60890, At5g07460, At4g13430, At1g62800, At3g01120, At5…	60	40	20	7.62E-06
138	At3g16390, At3g09260, At2g33070, At1g54030, At1g21100, At1g12140, At4g37400, At4g37410, At4g13770, At1g18590, At1g74100, At2g22330, At5g23020, At1g24100, At4g30530, At5g23010	16	15	1	1.06E-05
123	At3g10050, At3g61440, At1g19920, At1g14810, At5g04590, At3g22890, At4g14680, At4g04610, At3g01120, At2g14750, At4g39940, At5g23010, At2g20610, At4g30530, At1g24100, At2g43100, At1g18590, At3g54640, At1g74090, At2g31790, At4g13770, At2g46650, At4g12030, At3g58990, At5g44720, At1g65860, At3g19710, At4g13430, At1g62560, At1g74100, At2g22330, At5g07690, At5g61420, At5g23020, At3g03190, At4g39950, At5…	51	35	16	1.36E-05
82	At1g03980, At5g17990, At4g37410, At5g43780, At4g30530, At1g24100, At1g18590, At1g74090, At2g20610, At4g39940, At2g46650, At1g74100, At2g14750, At2g31790, At2g22330, At4g13770, At5g23010, At3g19710, At4g39950, At5g44720, At4g31500, At4g14680, At3g22890, At5g61420, At4g12030, At5g07690, At5g60890, At1g65860, At5g23020, At2g43100, At1g62560, At3g03190, At3g58990, At5g07460, At5g04590, At4g04610, At4…	57	38	19	1.48E-05
87	At3g54600, At4g14040, At1g16410, At4g13770, At5g23010, At3g19710, At2g31790, At1g74090, At2g20610, At1g24100, At4g30530, At1g18590, At1g65860, At4g39940, At2g46650, At2g14750, At4g12030, At2g43100, At3g58990, At5g23020, At5g61420, At5g07690, At1g62560, At2g22330, At4g39950, At1g74100, At3g03190, At5g60890, At5g44720, At3g22890, At4g14680, At5g04590, At5g07460, At4g13430, At4g04610, At1g62800, At3…	57	38	19	1.48E-05
5	At4g03050, At1g72810, At5g07690, At1g16400, At5g14200, At5g23010, At2g20610, At4g13770, At3g19710, At1g74090, At1g24100, At4g30530, At2g31790, At1g65860, At1g18590, At5g23020, At2g43100, At3g58990, At4g12030, At5g61420, At2g46650, At1g62560, At2g14750, At4g39940, At2g22330, At3g03190, At1g74100, At4g39950, At5g60890, At5g44720, At3g22890, At4g14680, At4g13430, At5g07460, At5g04590, At4g04610, At3…	61	40	21	1.48E-05
7	At1g21100, At3g09260, At1g76790, At4g29700, At4g13770, At4g30530, At1g65860, At5g23010, At1g74090, At2g31790, At2g20610, At1g18590, At1g24100, At4g39940, At2g14750, At2g46650, At2g22330, At5g44720, At3g19710, At3g58990, At2g43100, At4g12030, At1g62560, At4g39950, At5g07690, At5g61420, At5g23020, At1g74100, At3g03190, At3g22890, At4g14680, At5g07460, At5g04590, At5g60890, At4g04610, At1g62800, At4…	61	40	21	1.48E-05
8	At5g44070, At4g35630, At4g23100, At3g59760, At2g14750, At4g14680, At1g24100, At2g20610, At4g30530, At3g22890, At4g04610, At1g74090, At4g39940, At1g18590, At5g23010, At2g31790, At1g74100, At2g46650, At4g13770, At5g04590, At5g44720, At1g65860, At4g12030, At5g07690, At4g39950, At3g19710, At2g43100, At3g58990, At5g61420, At1g62560, At2g22330, At5g07460, At3g03190, At4g13430, At1g62800, At5g23020, At3…	61	40	21	1.48E-05
54	At1g36370, At4g17880, At1g16060, At3g57050, At5g04590, At3g22890, At4g14680, At4g04610, At2g14750, At4g30530, At4g39940, At2g20610, At1g18590, At1g74090, At1g24100, At5g23010, At2g31790, At4g13770, At2g46650, At1g65860, At4g12030, At2g43100, At5g61420, At5g07690, At3g58990, At1g62560, At3g19710, At5g44720, At3g03190, At2g22330, At1g74100, At4g39950, At5g07460, At4g13430, At1g62800, At5g23020, At3…	59	39	20	1.49E-05
62	At3g48560, At1g65880, At3g49680, At5g23010, At5g23020, At3g19710, At4g13770, At2g20610, At2g31790, At4g30530, At1g74090, At1g24100, At1g18590, At2g43100, At3g58990, At1g65860, At4g12030, At4g39940, At2g14750, At5g07690, At5g61420, At2g46650, At1g62560, At3g22890, At3g03190, At2g22330, At5g44720, At4g39950, At1g74100, At4g14680, At5g04590, At5g07460, At4g13430, At4g04610, At1g62800, At5g60890, At3…	59	39	20	1.49E-05
64	At5g11670, At5g27380, At2g14750, At1g24100, At2g20610, At4g30530, At1g18590, At2g31790, At1g74100, At1g74090, At4g39940, At4g13770, At5g23010, At2g46650, At3g19710, At4g12030, At2g22330, At5g44720, At4g39950, At3g58990, At1g65860, At5g07690, At5g61420, At5g23020, At2g43100, At1g62560, At3g03190, At3g22890, At4g14680, At5g04590, At5g07460, At4g13430, At4g04610, At1g62800, At3g01120, At1g21440, At5…	59	39	20	1.49E-05
65	At1g45196, At1g62540, At2g31790, At4g13770, At2g20610, At1g24100, At4g30530, At5g23010, At1g74090, At1g18590, At3g19710, At1g65860, At5g23020, At2g43100, At3g58990, At4g12030, At4g39940, At2g46650, At2g14750, At5g61420, At5g07690, At1g62560, At2g22330, At4g39950, At1g74100, At5g60890, At3g03190, At5g44720, At3g22890, At4g14680, At5g07460, At5g04590, At4g13430, At4g04610, At1g62800, At3g49680, At3…	59	39	20	1.49E-05
66	At1g10700, At5g05730, At5g54810, At4g30530, At2g20610, At1g24100, At2g14750, At4g39940, At1g18590, At1g74090, At1g74100, At5g23010, At2g46650, At2g22330, At4g13770, At2g31790, At4g39950, At4g12030, At3g19710, At5g23020, At5g60890, At5g07690, At5g61420, At1g65860, At3g58990, At1g62560, At2g43100, At5g44720, At3g03190, At3g22890, At4g14680, At5g04590, At5g07460, At4g13430, At4g04610, At1g62800, At4…	59	39	20	1.49E-05
4	At1g31180, At1g16400, At5g23010, At5g23020, At3g19710, At4g13770, At2g20610, At4g30530, At1g74090, At2g31790, At1g24100, At1g18590, At1g65860, At2g46650, At2g14750, At4g39940, At2g43100, At3g58990, At4g12030, At5g07690, At5g61420, At1g62560, At2g22330, At1g74100, At4g39950, At3g03190, At5g60890, At5g44720, At3g22890, At4g14680, At5g04590, At5g07460, At4g13430, At4g04610, At3g01120, At1g62800, At3…	62	40	22	2.79E-05
108	At2g43750, At3g23940, At1g18270, At1g21440, At3g19710, At5g23010, At5g23020, At3g49680, At2g43100, At3g58990, At4g30530, At1g74090, At2g14750, At2g20610, At4g13770, At1g24100, At1g18590, At2g31790, At4g39940, At1g65860, At4g12030, At2g46650, At5g07690, At5g61420, At1g62560, At3g22890, At3g03190, At5g44720, At2g22330, At4g39950, At4g14680, At5g04590, At1g74100, At5g07460, At4g13430, At4g04610, At1…	54	36	18	2.82E-05
18	At3g14210, At2g42610, At1g06640, At2g20610, At4g13770, At3g19710, At1g24100, At5g23010, At2g43100, At3g58990, At4g30530, At1g74090, At1g18590, At2g46650, At2g31790, At1g65860, At1g62560, At4g39940, At2g14750, At4g12030, At5g23020, At5g07690, At5g61420, At2g22330, At4g39950, At1g74100, At5g44720, At3g03190, At3g22890, At4g14680, At5g04590, At5g07460, At4g13430, At4g04610, At1g62800, At5g60890, At4…	60	39	21	2.83E-05
26	At2g30770, At1g74080, At5g60890, At1g74100, At1g24100, At2g20610, At4g30530, At1g18590, At1g74090, At5g23010, At4g13770, At2g31790, At4g39940, At2g14750, At2g22330, At3g19710, At4g39950, At2g46650, At5g07690, At5g61420, At5g23020, At4g12030, At1g65860, At1g62560, At3g58990, At2g43100, At3g03190, At5g44720, At4g14680, At3g22890, At5g04590, At4g04610, At5g07460, At4g13430, At1g62800, At4g31500, At3…	60	39	21	2.83E-05
30	At5g67520, At1g78000, At4g14680, At4g04610, At2g14750, At3g22890, At4g39940, At5g04590, At2g20610, At1g24100, At4g30530, At1g18590, At1g74090, At5g23010, At2g31790, At4g13770, At1g74100, At2g46650, At4g12030, At5g61420, At5g07690, At1g65860, At5g44720, At3g19710, At2g43100, At3g58990, At1g62560, At3g03190, At2g22330, At4g39950, At5g23020, At5g07460, At4g13430, At1g62800, At5g60890, At3g01120, At5…	60	39	21	2.83E-05
33	At1g69820, At2g30860, At5g27380, At2g14750, At4g14680, At3g22890, At4g04610, At4g39940, At4g30530, At2g20610, At1g24100, At1g18590, At2g31790, At2g46650, At1g74090, At5g23010, At4g13770, At1g74100, At5g44720, At4g12030, At5g04590, At1g65860, At2g43100, At3g19710, At3g58990, At3g03190, At5g61420, At5g07690, At1g62560, At2g22330, At4g39950, At5g07460, At4g13430, At5g23020, At1g62800, At3g01120, At1…	60	39	21	2.83E-05
34	At4g29210, At2g30860, At5g27380, At2g14750, At4g14680, At3g22890, At4g04610, At4g39940, At4g30530, At2g20610, At1g24100, At1g18590, At2g31790, At2g46650, At1g74090, At5g23010, At4g13770, At1g74100, At5g44720, At4g12030, At5g04590, At1g65860, At2g43100, At3g19710, At3g58990, At3g03190, At5g61420, At5g07690, At1g62560, At2g22330, At4g39950, At5g07460, At4g13430, At5g23020, At1g62800, At3g01120, At1…	60	39	21	2.83E-05
38	At1g18500, At1g16410, At3g19710, At5g23010, At4g13770, At2g20610, At4g30530, At1g24100, At2g31790, At1g74090, At1g18590, At4g39940, At2g14750, At2g46650, At1g65860, At2g43100, At3g58990, At4g12030, At5g23020, At5g07690, At5g61420, At2g22330, At1g62560, At4g39950, At1g74100, At3g03190, At5g60890, At5g44720, At3g22890, At4g14680, At5g04590, At5g07460, At4g13430, At4g04610, At1g62800, At3g49680, At3…	60	39	21	2.83E-05
42	At4g14040, At1g16410, At2g31790, At4g13770, At5g23010, At2g20610, At1g24100, At4g30530, At1g74090, At1g18590, At3g19710, At4g39940, At2g14750, At2g46650, At1g65860, At4g12030, At2g43100, At3g58990, At5g23020, At5g07690, At5g61420, At2g22330, At1g62560, At4g39950, At1g74100, At3g03190, At5g60890, At5g44720, At3g22890, At4g14680, At5g04590, At5g07460, At4g13430, At4g04610, At1g62800, At3g49680, At3…	60	39	21	2.83E-05
77	At3g02020, At3g58980, At1g74090, At5g23010, At3g19710, At4g13770, At2g31790, At5g23020, At2g20610, At4g30530, At1g24100, At1g18590, At2g46650, At4g39940, At2g14750, At1g65860, At2g43100, At3g58990, At4g12030, At1g62560, At5g07690, At5g61420, At2g22330, At4g39950, At1g74100, At3g03190, At5g44720, At3g22890, At4g14680, At5g04590, At5g07460, At4g13430, At4g04610, At1g62800, At3g01120, At1g21440, At3…	58	38	20	2.85E-05
10	At3g54660, At2g30860, At4g14680, At3g22890, At4g04610, At2g14750, At4g39940, At4g30530, At2g20610, At1g24100, At1g18590, At1g74090, At5g23010, At2g31790, At4g13770, At2g46650, At1g74100, At5g44720, At4g12030, At1g65860, At2g43100, At3g19710, At5g61420, At5g07690, At3g58990, At1g62560, At3g03190, At2g22330, At5g04590, At4g39950, At5g07460, At4g13430, At5g23020, At1g62800, At3g01120, At5g60890, At1…	61	39	22	5.23E-05
11	At1g49230, At1g07640, At4g13770, At2g20610, At5g23010, At3g19710, At1g74090, At4g30530, At1g24100, At1g18590, At2g31790, At4g39940, At1g65860, At2g46650, At5g07690, At5g61420, At5g23020, At2g14750, At4g12030, At2g43100, At3g58990, At1g62560, At2g22330, At4g39950, At1g74100, At3g03190, At5g44720, At3g22890, At5g07460, At4g14680, At5g04590, At4g13430, At4g04610, At5g60890, At1g62800, At3g01120, At3…	61	39	22	5.23E-05
12	At1g34355, At1g18570, At2g14750, At1g24100, At4g39940, At4g14680, At2g20610, At4g30530, At1g18590, At1g74090, At2g31790, At4g13770, At5g23010, At1g74100, At2g22330, At2g46650, At5g07690, At5g61420, At5g60890, At3g19710, At4g39950, At4g12030, At5g23020, At1g65860, At1g62560, At2g43100, At3g58990, At5g44720, At3g22890, At3g03190, At5g04590, At4g04610, At5g07460, At4g13430, At1g62800, At3g01120, At3…	61	39	22	5.23E-05
13	At4g30110, At3g47960, At4g04830, At2g20610, At4g30530, At4g14680, At4g04610, At2g14750, At4g39940, At1g24100, At1g18590, At1g74090, At4g13770, At5g23010, At2g31790, At1g65860, At4g12030, At2g46650, At2g43100, At3g22890, At5g61420, At3g19710, At1g62560, At5g07690, At3g58990, At5g44720, At3g03190, At1g74100, At2g22330, At5g04590, At4g39950, At5g23020, At4g13430, At5g07460, At1g62800, At3g01120, At5…	61	39	22	5.23E-05
14	At2g43090, At2g04400, At3g54640, At5g23010, At3g58990, At2g43100, At2g20610, At4g30530, At1g24100, At1g18590, At1g74090, At4g39940, At2g14750, At2g46650, At4g13770, At2g31790, At5g23020, At3g19710, At4g12030, At2g22330, At1g74100, At4g39950, At5g44720, At3g22890, At1g65860, At5g07690, At5g61420, At1g62560, At4g14680, At5g04590, At5g07460, At4g13430, At3g03190, At4g04610, At1g62800, At3g01120, At5…	61	39	22	5.23E-05
15	At5g40360, At3g49680, At5g23020, At5g23010, At3g19710, At4g13770, At2g20610, At4g30530, At1g74090, At1g24100, At1g18590, At2g31790, At4g39940, At2g14750, At1g65860, At2g43100, At3g58990, At4g12030, At2g46650, At5g07690, At5g61420, At1g62560, At2g22330, At3g03190, At3g22890, At5g44720, At4g39950, At1g74100, At4g14680, At5g04590, At5g07460, At4g13430, At4g04610, At1g62800, At5g60890, At3g01120, At1…	61	39	22	5.23E-05
16	At1g80560, At3g22890, At4g30530, At5g23010, At2g20610, At1g24100, At1g18590, At1g74090, At4g13770, At2g31790, At3g19710, At4g39940, At2g14750, At2g46650, At2g43100, At3g58990, At4g12030, At1g65860, At5g23020, At5g07690, At5g61420, At1g62560, At2g22330, At4g39950, At1g74100, At5g44720, At3g03190, At4g14680, At5g04590, At5g07460, At4g13430, At4g04610, At1g62800, At3g01120, At5g60890, At3g49680, At1…	61	39	22	5.23E-05
9	At1g06640, At5g10180, At4g22790, At3g09710, At4g13770, At2g20610, At1g24100, At4g30530, At1g74090, At5g23010, At3g19710, At2g46650, At1g18590, At2g43100, At3g58990, At4g12030, At4g39940, At2g31790, At2g14750, At1g65860, At5g44720, At2g22330, At5g61420, At1g62560, At5g07690, At4g39950, At1g74100, At5g23020, At3g22890, At3g03190, At5g07460, At4g14680, At5g04590, At4g13430, At1g21440, At1g62800, At4…	61	39	22	5.23E-05
59	At5g47910, At3g47960, At1g11580, At1g54030, At2g38860, At2g20610, At1g18590, At4g30530, At1g24100, At2g46650, At5g44720, At2g14750, At4g39940, At1g74100, At4g13770, At1g74090, At5g23010, At2g22330, At2g31790, At4g39950, At3g19710, At4g31500, At5g60890, At1g65860, At4g12030, At5g23020, At5g07690, At5g61420, At3g58990, At1g62560, At2g43100, At3g22890, At3g03190, At4g14680, At4g04610, At5g04590, At1…	59	38	21	5.33E-05
60	At2g15620, At3g24640, At3g59760, At2g14750, At4g04610, At4g14680, At5g04590, At3g22890, At2g20610, At4g30530, At1g24100, At5g23010, At1g74090, At4g39940, At2g31790, At1g18590, At2g46650, At4g13770, At1g74100, At5g44720, At4g12030, At3g19710, At1g65860, At5g61420, At5g07690, At1g62560, At2g43100, At3g58990, At2g22330, At4g39950, At3g03190, At5g07460, At4g13430, At5g23020, At3g01120, At1g62800, At1…	59	38	21	5.33E-05
61	At3g03630, At1g78000, At4g14680, At4g04610, At2g14750, At3g22890, At5g04590, At4g39940, At2g20610, At1g24100, At4g30530, At5g23010, At1g18590, At1g74090, At2g31790, At4g13770, At2g46650, At1g74100, At4g12030, At5g61420, At5g07690, At1g65860, At5g44720, At3g19710, At2g43100, At3g58990, At1g62560, At3g03190, At2g22330, At4g39950, At5g23020, At5g07460, At4g13430, At1g62800, At5g60890, At3g01120, At5…	59	38	21	5.33E-05
1	At2g20610, At1g24100, At4g30530, At1g18590, At1g74090, At4g13770, At5g23010, At2g31790, At3g19710, At4g39940, At2g14750, At2g46650, At1g65860, At4g12030, At2g43100, At3g58990, At5g23020, At5g07690, At5g61420, At1g62560, At2g22330, At4g39950, At1g74100, At3g03190, At5g44720, At3g22890, At4g14680, At5g04590, At5g07460, At4g13430, At4g04610, At1g62800, At3g01120, At5g60890, At3g49680, At1g21440, At5…	64	40	24	9.05E-05
28	At1g43560, At2g30860, At5g07460, At2g20610, At1g24100, At4g30530, At1g18590, At1g74090, At2g31790, At4g13770, At5g23010, At4g39940, At2g14750, At2g46650, At3g19710, At1g74100, At2g22330, At4g39950, At5g44720, At1g65860, At4g12030, At2g43100, At3g58990, At5g07690, At5g61420, At1g62560, At5g23020, At3g22890, At3g03190, At4g14680, At5g04590, At4g13430, At4g04610, At1g62800, At3g01120, At1g21440, At5…	60	38	22	9.63E-05
39	At3g26960, At5g07690, At1g65860, At5g23010, At4g13770, At2g20610, At4g30530, At1g24100, At1g74090, At1g18590, At2g31790, At3g19710, At4g39940, At2g14750, At2g46650, At4g12030, At2g43100, At3g58990, At5g61420, At5g23020, At1g62560, At2g22330, At4g39950, At1g74100, At3g03190, At5g44720, At3g22890, At4g14680, At5g04590, At5g07460, At4g13430, At4g04610, At1g62800, At3g01120, At5g60890, At3g49680, At1…	60	38	22	9.63E-05
40	At3g19500, At1g18590, At5g07700, At2g20610, At1g24100, At4g30530, At1g74090, At5g23010, At4g13770, At2g31790, At3g19710, At4g39940, At2g14750, At1g65860, At4g12030, At5g07690, At5g61420, At2g46650, At2g43100, At3g58990, At5g23020, At1g62560, At2g22330, At4g39950, At1g74100, At5g60890, At3g03190, At5g44720, At4g14680, At3g22890, At5g04590, At5g07460, At4g13430, At4g04610, At1g62800, At3g01120, At3…	60	38	22	9.63E-05
41	At5g26600, At1g24100, At1g74100, At2g20610, At4g30530, At1g18590, At1g74090, At4g13770, At5g23010, At2g31790, At4g39940, At2g14750, At2g46650, At3g19710, At2g22330, At4g12030, At5g23020, At3g58990, At5g61420, At5g07690, At1g65860, At2g43100, At1g62560, At4g39950, At3g03190, At5g44720, At3g22890, At4g14680, At5g04590, At5g07460, At4g13430, At4g04610, At1g62800, At3g01120, At5g60890, At3g49680, At1…	60	38	22	9.63E-05
43	At3g58980, At1g74090, At4g12030, At2g20610, At1g24100, At4g30530, At1g18590, At4g13770, At5g23010, At2g31790, At3g19710, At4g39940, At2g46650, At2g14750, At1g65860, At2g43100, At3g58990, At5g23020, At5g07690, At5g61420, At1g62560, At2g22330, At4g39950, At1g74100, At3g03190, At5g44720, At3g22890, At4g14680, At5g04590, At5g07460, At4g13430, At4g04610, At1g62800, At3g01120, At5g60890, At3g49680, At1…	60	38	22	9.63E-05
44	At1g25220, At2g04400, At5g05730, At4g30530, At2g20610, At1g24100, At2g14750, At1g18590, At4g39940, At1g74090, At5g23010, At2g46650, At4g14680, At1g74100, At3g22890, At4g04610, At5g44720, At2g31790, At4g13770, At5g04590, At4g12030, At1g65860, At2g43100, At3g58990, At2g22330, At4g39950, At3g19710, At5g61420, At5g07690, At1g62560, At3g03190, At5g07460, At4g13430, At5g23020, At5g60890, At1g62800, At4…	60	38	22	9.63E-05
45	At2g46640, At5g07690, At1g65860, At5g23010, At4g13770, At2g20610, At4g30530, At1g24100, At1g74090, At1g18590, At2g31790, At3g19710, At4g39940, At2g14750, At2g46650, At4g12030, At2g43100, At3g58990, At5g61420, At5g23020, At1g62560, At2g22330, At4g39950, At1g74100, At3g03190, At5g44720, At3g22890, At4g14680, At5g04590, At5g07460, At4g13430, At4g04610, At1g62800, At3g01120, At5g60890, At3g49680, At1…	60	38	22	9.63E-05
46	At4g21760, At5g07690, At1g62560, At4g13770, At5g23010, At2g20610, At1g74090, At4g30530, At1g24100, At1g18590, At2g31790, At3g19710, At1g65860, At4g39940, At2g46650, At2g14750, At4g12030, At2g43100, At3g58990, At5g61420, At5g23020, At2g22330, At4g39950, At1g74100, At3g03190, At5g44720, At3g22890, At4g14680, At5g04590, At5g07460, At4g13430, At4g04610, At1g62800, At3g01120, At5g60890, At3g49680, At1…	60	38	22	9.63E-05
47	At3g03780, At1g18590, At2g31790, At2g20610, At1g24100, At4g30530, At1g74090, At4g13770, At5g23010, At3g19710, At4g39940, At2g14750, At2g46650, At1g65860, At4g12030, At2g43100, At3g58990, At5g23020, At5g07690, At5g61420, At1g62560, At2g22330, At4g39950, At1g74100, At3g03190, At5g44720, At3g22890, At4g14680, At5g04590, At5g07460, At4g13430, At4g04610, At1g62800, At3g01120, At5g60890, At3g49680, At1…	60	38	22	9.63E-05
48	At5g55120, At1g24100, At2g22330, At2g20610, At4g30530, At1g18590, At1g74090, At4g13770, At2g31790, At5g23010, At4g39940, At2g14750, At2g46650, At3g19710, At1g74100, At4g12030, At5g23020, At3g58990, At5g61420, At5g07690, At1g65860, At2g43100, At1g62560, At4g39950, At3g03190, At5g44720, At3g22890, At4g14680, At5g04590, At5g07460, At4g13430, At4g04610, At1g62800, At3g01120, At5g60890, At3g49680, At1…	60	38	22	9.63E-05
49	At3g59750, At4g39950, At1g74100, At1g24100, At2g20610, At4g30530, At1g18590, At1g74090, At4g13770, At5g23010, At2g31790, At4g39940, At2g14750, At2g46650, At3g19710, At2g22330, At4g12030, At5g23020, At5g61420, At5g07690, At1g65860, At3g58990, At2g43100, At1g62560, At3g03190, At5g44720, At3g22890, At4g14680, At5g04590, At5g07460, At4g13430, At4g04610, At1g62800, At3g01120, At5g60890, At3g49680, At1…	60	38	22	9.63E-05
50	At1g11610, At4g31500, At4g39950, At2g22330, At1g24100, At2g20610, At4g30530, At4g13770, At2g31790, At1g18590, At1g74090, At5g23010, At4g39940, At2g14750, At1g74100, At2g46650, At3g19710, At5g23020, At5g61420, At5g07690, At5g60890, At4g12030, At1g65860, At1g62560, At3g58990, At2g43100, At5g44720, At3g03190, At3g22890, At4g14680, At5g07460, At5g04590, At4g13430, At4g04610, At1g62800, At3g01120, At1…	60	38	22	9.63E-05
67	At1g06640, At4g29700, At3g16470, At5g43780, At5g62680, At1g54030, At1g11580, At2g22330, At2g20610, At4g13770, At2g46650, At1g24100, At4g30530, At1g18590, At1g74100, At5g44720, At4g39940, At2g14750, At5g23010, At1g74090, At3g19710, At2g31790, At4g39950, At4g31500, At5g60890, At5g23020, At1g65860, At4g12030, At1g62560, At3g58990, At2g43100, At5g07690, At5g61420, At3g22890, At4g14680, At3g03190, At5…	58	37	21	9.84E-05
117	At2g38860, At4g39980, At1g23850, At5g47910, At2g30870, At4g35630, At4g04830, At5g17990, At1g27130, At2g16660, At1g06640, At5g44720, At2g20610, At4g30530, At1g24100, At3g54640, At4g14680, At2g14750, At1g74100, At2g46650, At1g18590, At4g39940, At3g22890, At1g74090, At4g04610, At4g31500, At2g31790, At4g13770, At2g22330, At4g39950, At4g12030, At5g23010, At5g63980, At5g04590, At2g43100, At3g19710, At5…	52	34	18	0.0001
2	At4g37410, At4g04830, At4g29700, At1g11580, At4g39940, At4g13770, At5g23010, At3g19710, At4g30530, At2g20610, At1g74090, At2g31790, At1g24100, At2g22330, At1g18590, At2g14750, At1g74100, At2g46650, At5g44720, At4g12030, At4g39950, At5g60890, At1g65860, At1g62560, At5g61420, At5g23020, At5g07690, At2g43100, At3g58990, At3g03190, At3g22890, At4g14680, At4g04610, At5g04590, At4g13430, At1g62800, At5…	63	39	24	0.000163
142	At1g73260, At3g44300, At3g60140, At2g22330, At4g39950, At2g31790, At5g25980, At5g26000, At4g13770, At1g24100, At3g19710, At5g60890	12	11	1	0.000357
6	At1g06830, At5g04950, At4g30110, At2g46630, At1g49230, At2g42610, At4g13770, At2g20610, At3g19710, At1g18590, At1g74090, At2g31790, At5g23010, At1g65860, At2g46650, At1g24100, At4g39940, At4g30530, At2g43100, At3g58990, At4g12030, At1g62560, At5g07690, At5g61420, At2g14750, At5g23020, At3g03190, At2g22330, At5g44720, At3g22890, At1g74100, At4g39950, At5g07460, At4g14680, At5g04590, At4g13430, At1…	61	37	24	0.000502
144	At1g05670, At1g58260, At1g12130, At1g12140, At1g65880, At2g31790, At4g13770, At5g23010, At1g65860, At1g24100, At2g20610	11	10	1	0.000836
136	At3g44320, At3g44310, At3g44300, At1g47600, At1g51470, At2g30770, At2g30750, At1g11610, At5g25980, At4g39950, At5g26000, At3g60140, At3g09260, At2g22330, At1g74100, At1g24100	16	13	3	0.001038
145	At1g04580, At1g17020, At3g44300, At3g44310, At3g44320, At4g39950, At2g22330, At1g47600, At5g25980, At5g26000	10	9	1	0.001929
146	At1g70700, At4g17880, At1g32640, At5g46760, At5g61420, At5g07690, At5g60890, At4g30530, At5g07700, At1g24100	10	9	1	0.001929
148	At3g16400, At1g54040, At2g33070, At5g48180, At3g16390, At3g16410, At3g27785, At3g16470	8	7	1	0.009827
157	At1g25540, At5g11260, At1g32640, At5g46760, At4g30530	5	5	0	0.011645
150	At4g23270, At1g59870, At2g44490, At4g30530, At4g31500, At1g18570, At5g57220	7	6	1	0.021586
152	At1g03740, At1g59870, At2g22300, At4g31500, At5g05730, At3g22890, At5g27380	7	6	1	0.021586
153	At1g11310, At2g44490, At5g44070, At4g14680, At4g30530, At2g22330, At4g31500	7	6	1	0.021586
132	At1g62180, At4g21990, At5g43780, At1g78000, At4g14880, At4g04830, At4g04610, At3g56200, At4g14680, At5g48850, At5g26220, At5g24660, At1g36370, At3g22890, At2g44460, At1g04770, At4g35630, At2g14750, At4g39940, At4g30530, At2g20610, At5g04590, At1g24100, At5g63980, At5g44720, At1g18590, At5g13550, At2g46650, At3g23570, At1g74100	30	18	12	0.024159
140	At3g24170, At3g61440, At5g27380, At1g69820, At4g29210, At3g54660, At2g30870, At1g27130, At4g23100, At1g78370, At4g14680, At2g14750, At3g22890, At3g03190, At1g24100	15	10	5	0.039456
141	At5g28030, At3g24640, At1g55920, At4g14880, At5g56760, At5g44070, At2g14750, At4g14680, At4g04610, At5g04590, At3g22890, At4g30530, At2g20610, At1g24100, At4g39940	15	10	5	0.039456
155	At3g16420, At3g09260, At3g16400, At2g33070, At1g47600, At1g51470	6	5	1	0.04636
